# Supplementary material for: Genomic Analysis of 18th-Century Kazakh Individuals and Their Oral Microbiome
Source: Biology (Basel). 2021 Dec 14;10(12):1324. doi: 10.3390/biology10121324 (PMC8698332; doi:10.3390/biology10121324)
Supplement: Supplementary file 1 [file biology-10-01324-s001.zip]

Archive with 1 entries (1 files):
- biology-1510291-supplementary.pdf
